# Supplementary material for: A new species of pea crab of the genus Serenotheres Ahyong & Ng, 2005 (Crustacea, Brachyura, Pinnotheridae) from the date mussel Leiosolenus Carpenter, 1857 (Mollusca, Bivalvia, Mytilidae, Lithophaginae) from the Solomon Islands
Source: Zookeys. 2016 Oct 11;(623):31–41. doi: 10.3897/zookeys.623.10272 (PMC5096394; doi:10.3897/zookeys.623.10272)
Supplement: XML Treatment for Serenotheres janus [file zookeys.623.10272-treatment1.xml]

<!DOCTYPE tp:taxon-treatment
  PUBLIC "-//TaxonX//DTD Taxonomic Treatment Publishing DTD v0 20100105//EN" "tax-treatment-NSO.dtd">
<tp:taxon-treatment xmlns:tp="http://www.plazi.org/taxpub"><tp:treatment-meta><kwd-group><label>Taxon classification</label><kwd><named-content content-type="kingdom">Animalia</named-content></kwd><kwd><named-content content-type="order">Decapoda</named-content></kwd><kwd><named-content content-type="family">Pinnotheridae</named-content></kwd></kwd-group><mixed-citation publication-type="journal"><person-group><name><surname>Ng</surname><given-names>Peter K. L.</given-names></name><name><surname>Meyer</surname><given-names>Chistopher</given-names></name></person-group><article-title>A new species of pea crab of the genus <italic><tp:taxon-name><tp:taxon-name-part taxon-name-part-type="genus">Serenotheres</tp:taxon-name-part></tp:taxon-name></italic> Ahyong &amp; Ng, 2005 (<tp:taxon-name><tp:taxon-name-part taxon-name-part-type="subphylum">Crustacea</tp:taxon-name-part></tp:taxon-name>, <tp:taxon-name><tp:taxon-name-part taxon-name-part-type="infraorder">Brachyura</tp:taxon-name-part></tp:taxon-name>, <tp:taxon-name><tp:taxon-name-part taxon-name-part-type="family">Pinnotheridae</tp:taxon-name-part></tp:taxon-name>) from the date mussel <italic><tp:taxon-name><tp:taxon-name-part taxon-name-part-type="genus">Leiosolenus</tp:taxon-name-part></tp:taxon-name></italic> Carpenter, 1857 (<tp:taxon-name><tp:taxon-name-part taxon-name-part-type="phylum">Mollusca</tp:taxon-name-part></tp:taxon-name>, <tp:taxon-name><tp:taxon-name-part taxon-name-part-type="class">Bivalvia</tp:taxon-name-part></tp:taxon-name>, <tp:taxon-name><tp:taxon-name-part taxon-name-part-type="family">Mytilidae</tp:taxon-name-part></tp:taxon-name>, <tp:taxon-name><tp:taxon-name-part taxon-name-part-type="subfamily">Lithophaginae</tp:taxon-name-part></tp:taxon-name>) from the Solomon Islands</article-title><source>Zookeys</source><day>11</day><month>10</month><year>2016</year><volume>2016</volume><issue>623</issue><fpage>31</fpage><lpage>41</lpage><pub-id pub-id-type="doi">10.3897/zookeys.623.10272</pub-id></mixed-citation></tp:treatment-meta><tp:nomenclature><tp:taxon-name>
              <tp:taxon-name-part taxon-name-part-type="genus">Serenotheres</tp:taxon-name-part>
              <tp:taxon-name-part taxon-name-part-type="species">janus</tp:taxon-name-part>
              <object-id xmlns:xlink="http://www.w3.org/1999/xlink" content-type="zoobank" xlink:type="simple">http://zoobank.org/FD849337-EB57-46F6-965D-8CECBADECD5F</object-id>
            </tp:taxon-name><tp:taxon-status xmlns:xlink="http://www.w3.org/1999/xlink" xlink:type="simple">sp. n.</tp:taxon-status><xref ref-type="fig" rid="F1">Figs 1</xref><xref ref-type="fig" rid="F2">, 2</xref><xref ref-type="fig" rid="F3">, 3</xref><xref ref-type="fig" rid="F4">, 4</xref><xref ref-type="fig" rid="F5">, 5</xref><xref ref-type="fig" rid="F6">, 6</xref></tp:nomenclature><tp:treatment-sec sec-type="type material" id="SECID0EWLAC"><title>Type material.</title><p>Holotype ♀ (8.9 × 7.9 mm) (<named-content xmlns:xlink="http://www.w3.org/1999/xlink" content-type="dwc:institutional_code" xlink:type="simple">USNM</named-content> 1421642), in <italic><tp:taxon-name><tp:taxon-name-part taxon-name-part-type="genus">Leiosolenus</tp:taxon-name-part> <tp:taxon-name-part taxon-name-part-type="species">obesus</tp:taxon-name-part></tp:taxon-name></italic> (Philippi, 1847) (<tp:taxon-name><tp:taxon-name-part taxon-name-part-type="phylum">Mollusca</tp:taxon-name-part></tp:taxon-name>: <tp:taxon-name><tp:taxon-name-part taxon-name-part-type="class">Bivalvia</tp:taxon-name-part></tp:taxon-name>: <tp:taxon-name><tp:taxon-name-part taxon-name-part-type="family">Mytilidae</tp:taxon-name-part></tp:taxon-name>: <tp:taxon-name><tp:taxon-name-part taxon-name-part-type="subfamily">Lithophaginae</tp:taxon-name-part></tp:taxon-name>), from Njari Island, New Georgia, Solomon Islands, station SOLOM_026; <named-content xmlns:xlink="http://www.w3.org/1999/xlink" content-type="dwc:verbatimCoordinates" xlink:type="simple"><named-content content-type="geo-json" specific-use="{&#34;type&#34;:&#34;Point&#34;,&#34;coordinates&#34;:[156.756490,-8.013740]}" id="NCID0EFNAC" xlink:type="simple">8.01374°S, 156.75649°E</named-content></named-content>, coll. C. Meyer, 9 October, 2014.</p></tp:treatment-sec><tp:treatment-sec sec-type="diagnosis" id="SECID0EKNAC"><title>Diagnosis.</title><p>Carapace distinctly pentagonal; lateral margins of dorsal carapace lamellum distinctly produced with posterolateral part deeply concave, highest at median cleft with 2 halves sloping gently outwards in direct frontal view; rostrum distinct with surface above antennular fossa prominently concave; surfaces of anterolateral margin and hepatic region less prominently pitted, eroded; <abbrev xmlns:xlink="http://www.w3.org/1999/xlink" xlink:title="third maxilliped" id="ABBRID0EQNAC" xlink:type="simple">MXP3</abbrev> ischiomerus relatively more rectangular; P2 merus relatively long.</p></tp:treatment-sec><tp:treatment-sec sec-type="description" id="SECID0EUNAC"><title>Description.</title><p>Carapace deep, prismatic, pentagonal in dorsal view, distinctly broader than long; anterior, lateral, and dorsal surfaces pitted (Figs <xref ref-type="fig" rid="F1">1B</xref>, <xref ref-type="fig" rid="F2">2</xref>, <xref ref-type="fig" rid="F3">3</xref>, <xref ref-type="fig" rid="F5">5A</xref>). Posterior carapace margin wide, with median part gently concave (Figs <xref ref-type="fig" rid="F1">1B</xref>, <xref ref-type="fig" rid="F2">2A, B</xref>, <xref ref-type="fig" rid="F5">5A</xref>). Frontal and antero-dorsal part of carapace raised to form distinct dorsal lamellum (Figs <xref ref-type="fig" rid="F1">1</xref>, <xref ref-type="fig" rid="F2">2</xref>, <xref ref-type="fig" rid="F5">5A</xref>). Dorsal lamellum projecting anteriorly, forming eave which overhangs true frontal margin and orbits; margins thin, glabrous; surface gently concave, regions not clearly defined, gastro-cervical grooves just visible; anterior margin acute, forming a false front, separated into 2 rounded lobes by shallow median cleft; highest at edges of median cleft, with 2 lateral halves sloping gently outwards in direct frontal view (Figs <xref ref-type="fig" rid="F1">1B</xref>, <xref ref-type="fig" rid="F2">2</xref>, <xref ref-type="fig" rid="F3">3</xref>, <xref ref-type="fig" rid="F4">4A, B</xref>). Dorsal lamellum connected to rostrum by distinct broad, longitudinal median ridge; lateral junction between dorsal lamellum and true anterolateral margin marked by distinct concavity (Figs <xref ref-type="fig" rid="F3">3</xref>, <xref ref-type="fig" rid="F4">4A, B</xref>). Surface between dorsal lamellum and true frontal and anterolateral margins deeply concave (Figs <xref ref-type="fig" rid="F3">3</xref>, <xref ref-type="fig" rid="F4">4A, B</xref>). True anterolateral margins subcristate, convex, lined with dense, short clavate setae which obscures margins (Figs <xref ref-type="fig" rid="F2">2C</xref>, <xref ref-type="fig" rid="F3">3A</xref>, <xref ref-type="fig" rid="F4">4B</xref>). True frontal margin triangular, separated into 2 low lobes by shallow concavity, lined with dense short clavate setae which completely obscures margin (Figs <xref ref-type="fig" rid="F3">3</xref>, <xref ref-type="fig" rid="F5">5B</xref>). Ventral surface of front with 2 pronounced depressions, above antennular fossae, not setose (Figs <xref ref-type="fig" rid="F3">3</xref>, <xref ref-type="fig" rid="F5">5B</xref>). Antennular fossae round, margins lined with dense short clavate setae which obscures margins; antennules folding obliquely (Figs <xref ref-type="fig" rid="F3">3B, C</xref>, <xref ref-type="fig" rid="F5">5B</xref>). <!--PageBreak-->Antenna with proximal 2 articles fused, immovably lodged in epistome; basal article (article 2) large, subrectangular; articles 3–5 increasingly smaller, with flagellum very short, not extending beyond orbit (Fig. <xref ref-type="fig" rid="F5">5B</xref>). Orbit small, not visible from dorsal view; cornea small, pigmented black, peduncle short; eyes just visible in frontal view (Figs <xref ref-type="fig" rid="F3">3B, C</xref>, <xref ref-type="fig" rid="F5">5B</xref>). Subhepatic region with deep, broad, slightly oblique groove, cristae delimiting groove lined with dense, short clavate setae (Figs <xref ref-type="fig" rid="F3">3</xref>, <xref ref-type="fig" rid="F5">5B</xref>). Pterygostomial region gently concave, forming shallow oblique groove (Figs <xref ref-type="fig" rid="F3">3</xref>, <xref ref-type="fig" rid="F5">5B</xref>). Epistome transversely subrectangular; median part of posterior margin gently concave (Figs <xref ref-type="fig" rid="F3">3B</xref>, <xref ref-type="fig" rid="F5">5B</xref>). Buccal cavity wide, margins lined with dense short setae (Fig. <xref ref-type="fig" rid="F3">3B, C</xref>).</p><fig id="F1" position="float" orientation="portrait"><label>Figure 1.</label><caption><p>Colour in life. <italic><tp:taxon-name><tp:taxon-name-part taxon-name-part-type="genus">Serenotheres</tp:taxon-name-part> <tp:taxon-name-part taxon-name-part-type="species">janus</tp:taxon-name-part></tp:taxon-name></italic> sp. n., holotype ♀ (8.9 × 7.9 mm) (<named-content xmlns:xlink="http://www.w3.org/1999/xlink" content-type="dwc:institutional_code" xlink:type="simple">USNM</named-content>). <bold>A</bold> in situ in host date mussel, <italic><tp:taxon-name><tp:taxon-name-part taxon-name-part-type="genus">Leiosolenus</tp:taxon-name-part> <tp:taxon-name-part taxon-name-part-type="species">obesus</tp:taxon-name-part></tp:taxon-name></italic> <bold>B</bold> dorsal view <bold>C</bold> ventral view. Photographs courtesy of Zachariah Kobrinsky and David Liittschwager.</p></caption><graphic xmlns:xlink="http://www.w3.org/1999/xlink" xlink:href="zookeys-623-031-g001.jpg" position="float" orientation="portrait" xlink:type="simple" id="oo_106006.jpg"/></fig><fig id="F2" position="float" orientation="portrait"><label>Figure 2.</label><caption><p>
          <italic><tp:taxon-name><tp:taxon-name-part taxon-name-part-type="genus">Serenotheres</tp:taxon-name-part> <tp:taxon-name-part taxon-name-part-type="species">janus</tp:taxon-name-part></tp:taxon-name></italic> sp. n., holotype ♀ (8.9 × 7.9 mm) (<named-content xmlns:xlink="http://www.w3.org/1999/xlink" content-type="dwc:institutional_code" xlink:type="simple">USNM</named-content>). Dorsal views of cephalothorax.</p></caption><graphic xmlns:xlink="http://www.w3.org/1999/xlink" xlink:href="zookeys-623-031-g002.jpg" position="float" orientation="portrait" xlink:type="simple" id="oo_106007.jpg"/></fig><fig id="F3" position="float" orientation="portrait"><label>Figure 3.</label><caption><p>
          <italic><tp:taxon-name><tp:taxon-name-part taxon-name-part-type="genus">Serenotheres</tp:taxon-name-part> <tp:taxon-name-part taxon-name-part-type="species">janus</tp:taxon-name-part></tp:taxon-name></italic> sp. n., holotype ♀ (8.9 × 7.9 mm) (<named-content xmlns:xlink="http://www.w3.org/1999/xlink" content-type="dwc:institutional_code" xlink:type="simple">USNM</named-content>). Frontal views of cephalothorax.</p></caption><graphic xmlns:xlink="http://www.w3.org/1999/xlink" xlink:href="zookeys-623-031-g003.jpg" position="float" orientation="portrait" xlink:type="simple" id="oo_106008.jpg"/></fig><fig id="F4" position="float" orientation="portrait"><label>Figure 4.</label><caption><p>
          <italic><tp:taxon-name><tp:taxon-name-part taxon-name-part-type="genus">Serenotheres</tp:taxon-name-part> <tp:taxon-name-part taxon-name-part-type="species">janus</tp:taxon-name-part></tp:taxon-name></italic> sp. n., holotype ♀ (8.9 × 7.9 mm) (<named-content xmlns:xlink="http://www.w3.org/1999/xlink" content-type="dwc:institutional_code" xlink:type="simple">USNM</named-content>). <bold>A</bold> angled view of cephalothorax <bold>B</bold> lateral view of cephalothorax <bold>C</bold> posterior part of dorsal lamellum of carapace and abdominal somites 1–3 <bold>D</bold> abdominal somites 5, 6 and telson.</p></caption><graphic xmlns:xlink="http://www.w3.org/1999/xlink" xlink:href="zookeys-623-031-g004.jpg" position="float" orientation="portrait" xlink:type="simple" id="oo_106009.jpg"/></fig><fig id="F5" position="float" orientation="portrait"><label>Figure 5.</label><caption><p>
          <italic><tp:taxon-name><tp:taxon-name-part taxon-name-part-type="genus">Serenotheres</tp:taxon-name-part> <tp:taxon-name-part taxon-name-part-type="species">janus</tp:taxon-name-part></tp:taxon-name></italic> sp. n., holotype ♀ (8.9 × 7.9 mm) (<named-content xmlns:xlink="http://www.w3.org/1999/xlink" content-type="dwc:institutional_code" xlink:type="simple">USNM</named-content>). <bold>A</bold> overall carapace dorsal lamellum <bold>B</bold> frontal view of cephalothorax (left side denuded) <bold>C</bold> outer view of right <abbrev xmlns:xlink="http://www.w3.org/1999/xlink" xlink:title="third maxilliped" id="ABBRID0EBIAE" xlink:type="simple">MXP3</abbrev> and exopod (denuded) <bold>D</bold> inner view of right <abbrev xmlns:xlink="http://www.w3.org/1999/xlink" xlink:title="third maxilliped" id="ABBRID0EHIAE" xlink:type="simple">MXP3</abbrev> (denuded) <bold>E</bold> abdominal somites 4–6 and telson (pits and eroded areas not drawn, left side denuded). Scales: <bold>A, B, E</bold> = 1.0 mm; <bold>C, D</bold> = 0.5 mm.</p></caption><graphic xmlns:xlink="http://www.w3.org/1999/xlink" xlink:href="zookeys-623-031-g005.jpg" position="float" orientation="portrait" xlink:type="simple" id="oo_106010.jpg"/></fig><p>
              <abbrev xmlns:xlink="http://www.w3.org/1999/xlink" xlink:title="third maxilliped" id="ABBRID0EYIAE" xlink:type="simple">MXP3</abbrev> inserted obliquely, completely filling buccal cavity; outer surface and margins covered with short clavate setae which obscures structure, setae on longitudinal median part of ischiomerus distinctly less dense (Fig. <xref ref-type="fig" rid="F3">3B, C</xref>); ischium and merus completely fused without trace of suture; ischiomerus broadly subovate, longer than broad, outer surface with broad, shallow longitudinal sulcus, distal margins convex; palp 2-segmented, inserted on inner surface of ischiomerus, just below distal margin, carpus globose, dactylus conical, subspatulate, longer than carpus, extending beyond <!--PageBreak--><!--PageBreak--><!--PageBreak-->inner edge of ischiomerus; exopod elongate with basal part dilated, outer margin distinctly concave, with single elongate segment (Fig. <xref ref-type="fig" rid="F5">5C, D</xref>).</p><p>Chelipeds symmetrical, short, relatively stout, densely covered with dense short clavate setae (Figs <xref ref-type="fig" rid="F1">1B</xref>, <xref ref-type="fig" rid="F2">2C</xref>, <xref ref-type="fig" rid="F3">3</xref>); setae longer, denser on dorsal margin and along 2 longitudinal rows on outer surface of palm and carpus, forming 3 pseudo-ridges (Figs <xref ref-type="fig" rid="F3">3B, C</xref>, <xref ref-type="fig" rid="F4">4D</xref>); when denuded, surfaces of carpus and palm smooth (Fig. <xref ref-type="fig" rid="F6">6A, B</xref>). Dactylus and pollex covered with dense setae, giving fingers short, stout appearance (Figs <xref ref-type="fig" rid="F3">3B, C</xref>, <xref ref-type="fig" rid="F4">4D</xref>); <!--PageBreak--><!--PageBreak-->when denuded, structures gently curved, tips sharp, crossing distally; cutting edge of dactylus with 1 submedian tooth and small posterior denticles; cutting edge of pollex with small tooth on proximal third, with smaller teeth and posterior denticles (Fig. <xref ref-type="fig" rid="F6">6A</xref>).</p><fig id="F6" position="float" orientation="portrait"><label>Figure 6.</label><caption><p>
          <italic><tp:taxon-name><tp:taxon-name-part taxon-name-part-type="genus">Serenotheres</tp:taxon-name-part> <tp:taxon-name-part taxon-name-part-type="species">janus</tp:taxon-name-part></tp:taxon-name></italic> sp. n., holotype ♀ (8.9 × 7.9 mm) (<named-content xmlns:xlink="http://www.w3.org/1999/xlink" content-type="dwc:institutional_code" xlink:type="simple">USNM</named-content>). <bold>A</bold> outer view of right chela <bold>B</bold> dorsal view of carpus of right cheliped <bold>C–F</bold> right <abbrev xmlns:xlink="http://www.w3.org/1999/xlink" xlink:title="pereiopods 2–5" id="ABBRID0ERLAE" xlink:type="simple">P2–P5</abbrev>, respectively. All structures denuded. Scales = 1.0 mm.</p></caption><graphic xmlns:xlink="http://www.w3.org/1999/xlink" xlink:href="zookeys-623-031-g006.jpg" position="float" orientation="portrait" xlink:type="simple" id="oo_106011.jpg"/></fig><p>P2–5 (ambulatory legs) symmetrical from left to right, generally similar in form; margins of carpus and propodus lined with dense, long setae, setation on merus less distinct and more spare; dactylus covered with sparse long setae (Figs <xref ref-type="fig" rid="F1">1B</xref>, <xref ref-type="fig" rid="F2">2</xref>, <xref ref-type="fig" rid="F4">4C, D</xref>); relative lengths: P2&gt;P3=P4&gt;P5 (Fig. <xref ref-type="fig" rid="F6">6C–F</xref>). Outer surface of merus, carpus and propodus smooth when denuded; merus subovate in cross-section, unarmed (Fig. <xref ref-type="fig" rid="F6">6C–F</xref>). P2–P4 dactylus falcate, long, distinctly shorter than propodus, tip gently curved (Fig. <xref ref-type="fig" rid="F6">6C–E</xref>); P5 dactylus with distal part prominently curved, with tip hooked obliquely inwards (Fig. <xref ref-type="fig" rid="F6">6F</xref>).</p><p>Abdomen very broad, extending beyond margins of thoracic sternum, partially covering bases of P1–P4, reaching bases of <abbrev xmlns:xlink="http://www.w3.org/1999/xlink" xlink:title="third maxilliped" id="ABBRID0E1MAE" xlink:type="simple">MXP3</abbrev> (Figs <xref ref-type="fig" rid="F1">1C</xref>, <xref ref-type="fig" rid="F4">4D</xref>); somites 1–6 and telson free; somite 4 broadest; telson broadly triangular with rounded tip (Figs <xref ref-type="fig" rid="F4">4C, D</xref>, <xref ref-type="fig" rid="F5">5E</xref>); margins lined with dense short setae which obscures margins; surface pitted, appears eroded; surface of somites 4–6 and telson concave, pits and depression on surface more prominent, with margins and edges of sutures of these somites cristate (Figs <xref ref-type="fig" rid="F4">4C, D</xref>, <xref ref-type="fig" rid="F5">5E</xref>).</p></tp:treatment-sec><tp:treatment-sec sec-type="Colour" id="SECID0EWNAE"><title>Colour.</title><p>In life, the species is cream-yellow overall (Fig. <xref ref-type="fig" rid="F1">1</xref>).</p></tp:treatment-sec><tp:treatment-sec sec-type="etymology" id="SECID0EAOAE"><title>Etymology.</title><p>The species is named after Janus, the ancient two-faced Roman god, alluding to the unusual two parts of the carapace when viewed dorsally. The name is used as a noun in apposition.</p></tp:treatment-sec><tp:treatment-sec sec-type="remarks" id="SECID0EFOAE"><title>Remarks.</title><p>
              <italic><tp:taxon-name><tp:taxon-name-part taxon-name-part-type="genus">Serenotheres</tp:taxon-name-part> <tp:taxon-name-part taxon-name-part-type="species">janus</tp:taxon-name-part></tp:taxon-name></italic> sp. n. can be separated from <italic><tp:taxon-name><tp:taxon-name-part taxon-name-part-type="genus">Serenotheres</tp:taxon-name-part> <tp:taxon-name-part taxon-name-part-type="species">besutensis</tp:taxon-name-part></tp:taxon-name></italic> (Serène, 1967) in having the lateral margins of the dorsal carapace lamellum distinctly produced laterally to form a blunt angular lobe, with the posterolateral margin deeply concave (Figs <xref ref-type="fig" rid="F2">2</xref>, <xref ref-type="fig" rid="F5">5A</xref>) (vs. lateral margin not produced laterally and more rounded, with the posterolateral margin gently sinuous to almost straight in <italic><tp:taxon-name><tp:taxon-name-part taxon-name-part-type="genus">Serenotheres</tp:taxon-name-part> <tp:taxon-name-part taxon-name-part-type="species">besutensis</tp:taxon-name-part></tp:taxon-name></italic>, cf. <xref ref-type="bibr" rid="B10">Serène 1967</xref>: pl. 2A; <xref ref-type="bibr" rid="B1">Ahyong and Ng 2005</xref>: fig. 5A); the dorsal carapace lamellum is highest at the median cleft, with the two halves sloping gently outwards in direct frontal view (albeit with the margins of the cleft curving downwards) (Fig. <xref ref-type="fig" rid="F3">3</xref>) (vs. dorsal carapace lamellum is lowest at the median cleft, with the two halves sloping gently inwards in direct frontal view in <italic><tp:taxon-name><tp:taxon-name-part taxon-name-part-type="genus">Serenotheres</tp:taxon-name-part> <tp:taxon-name-part taxon-name-part-type="species">besutensis</tp:taxon-name-part></tp:taxon-name></italic>, cf. <xref ref-type="bibr" rid="B10">Serène 1967</xref>: pl. 2B; <xref ref-type="bibr" rid="B1">Ahyong and Ng 2005</xref>: fig. 5E); the rostrum is more prominent with the surface above the antennular fossa prominently concave (Figs <xref ref-type="fig" rid="F3">3B, C</xref>, <xref ref-type="fig" rid="F5">5B</xref>) (vs. rostrum relatively shorter with the region above the antennular fossa more shallow in <italic><tp:taxon-name><tp:taxon-name-part taxon-name-part-type="genus">Serenotheres</tp:taxon-name-part> <tp:taxon-name-part taxon-name-part-type="species">besutensis</tp:taxon-name-part></tp:taxon-name></italic>, cf. <xref ref-type="bibr" rid="B1">Ahyong and Ng 2005</xref>: fig. 5A, C, D, E); the surface of the actual anterolateral margin and hepatic region is less prominently pitted and eroded (Figs <xref ref-type="fig" rid="F3">3</xref>, <xref ref-type="fig" rid="F5">5B</xref>) (vs. prominently pitted and eroded in <italic><tp:taxon-name><tp:taxon-name-part taxon-name-part-type="genus">Serenotheres</tp:taxon-name-part> <tp:taxon-name-part taxon-name-part-type="species">besutensis</tp:taxon-name-part></tp:taxon-name></italic>, cf. Serène, 1967: pl. 2B; <xref ref-type="bibr" rid="B1">Ahyong and Ng 2005</xref>: fig. 5C, D); the <abbrev xmlns:xlink="http://www.w3.org/1999/xlink" xlink:title="third maxilliped" id="ABBRID0E2RAE" xlink:type="simple">MXP3</abbrev> ischiomerus is relatively more rectangular in form (Fig. <xref ref-type="fig" rid="F5">5C, D</xref>) (vs. longitudinally ovate in <italic><tp:taxon-name><tp:taxon-name-part taxon-name-part-type="genus">Serenotheres</tp:taxon-name-part> <tp:taxon-name-part taxon-name-part-type="species">besutensis</tp:taxon-name-part></tp:taxon-name></italic>, cf. <xref ref-type="bibr" rid="B10">Serène 1967</xref>: fig. 5; <xref ref-type="bibr" rid="B1">Ahyong and Ng 2005</xref>: fig. 5K); and the P2 merus is relatively longer (Fig. <xref ref-type="fig" rid="F6">6C</xref>) (vs. relatively shorter in <italic><tp:taxon-name><tp:taxon-name-part taxon-name-part-type="genus">Serenotheres</tp:taxon-name-part> <tp:taxon-name-part taxon-name-part-type="species">besutensis</tp:taxon-name-part></tp:taxon-name></italic>, cf. <xref ref-type="bibr" rid="B1">Ahyong and Ng 2005</xref>: fig. 5G).</p><p>The type of <italic><tp:taxon-name><tp:taxon-name-part taxon-name-part-type="genus">Serenotheres</tp:taxon-name-part> <tp:taxon-name-part taxon-name-part-type="species">besutensis</tp:taxon-name-part></tp:taxon-name></italic> (9.0 × 7.0 mm) (cf. Ng and Ahyong 2005) is similar to that of the holotype of <italic><tp:taxon-name><tp:taxon-name-part taxon-name-part-type="genus">Serenotheres</tp:taxon-name-part> <tp:taxon-name-part taxon-name-part-type="species">janus</tp:taxon-name-part></tp:taxon-name></italic> sp. n. (8.9 × 7.9 mm), so the differences observed cannot be explained by size.</p><!--PageBreak--><p>The DNA barcode sequence data of <italic><tp:taxon-name><tp:taxon-name-part taxon-name-part-type="genus">Serenotheres</tp:taxon-name-part> <tp:taxon-name-part taxon-name-part-type="species">janus</tp:taxon-name-part></tp:taxon-name></italic> sp. n. indicates a novel lineage among available <tp:taxon-name><tp:taxon-name-part taxon-name-part-type="family">Pinnotheridae</tp:taxon-name-part></tp:taxon-name> sequences. The closest matches are 86–85% in sequence similarity to a handful of other pinnotherid genera including <italic><tp:taxon-name><tp:taxon-name-part taxon-name-part-type="genus">Zaops</tp:taxon-name-part></tp:taxon-name></italic>, <italic><tp:taxon-name><tp:taxon-name-part taxon-name-part-type="genus">Calyptraeotheres</tp:taxon-name-part></tp:taxon-name></italic>, <italic><tp:taxon-name><tp:taxon-name-part taxon-name-part-type="genus">Austinotheres</tp:taxon-name-part></tp:taxon-name></italic>, and <italic><tp:taxon-name><tp:taxon-name-part taxon-name-part-type="genus">Pinnixa</tp:taxon-name-part></tp:taxon-name></italic> (see <xref ref-type="bibr" rid="B7">Palacios-Theil et al. 2009</xref>; <xref ref-type="bibr" rid="B8">Palacios Theil et al. 2016</xref>). To date, no other closely related species has been sequenced.</p><p>Lithophagine mussels bore into coral rock and until recently, only one species of pinnotherid crab has been reported: <italic><tp:taxon-name><tp:taxon-name-part taxon-name-part-type="genus">Serenotheres</tp:taxon-name-part> <tp:taxon-name-part taxon-name-part-type="species">besutensis</tp:taxon-name-part></tp:taxon-name></italic> from an unidentified species of <italic><tp:taxon-name><tp:taxon-name-part taxon-name-part-type="genus">Lithophaga</tp:taxon-name-part></tp:taxon-name></italic> collected in live coral from an island off the northeast coast of Peninsular Malaysia (<xref ref-type="bibr" rid="B10">Serène 1967</xref>). <italic><tp:taxon-name><tp:taxon-name-part taxon-name-part-type="genus">Serenotheres</tp:taxon-name-part> <tp:taxon-name-part taxon-name-part-type="species">janus</tp:taxon-name-part></tp:taxon-name></italic> sp. n. was collected from inside a large specimen of <italic><tp:taxon-name><tp:taxon-name-part taxon-name-part-type="genus">Leiosolenus</tp:taxon-name-part> <tp:taxon-name-part taxon-name-part-type="species">obesus</tp:taxon-name-part></tp:taxon-name></italic> (Philippi, 1847) (Fig. <xref ref-type="fig" rid="F1">1A</xref>). The function of the unusual plates and lamellum is not known.</p></tp:treatment-sec><ref-list><ref id="B10"><mixed-citation xmlns:xlink="http://www.w3.org/1999/xlink" xlink:type="simple">
          <person-group><name name-style="western"><surname>Serène</surname><given-names>R</given-names></name></person-group> (<year>1967</year>) <article-title>Sur deux espèces nouvelles de brachyoures (Crustacés Décapodes) et sur une troisième peu connue, récoltées dans la region Malaise.</article-title> <source>Bulletin du Muséum national d’Histoire naturelle</source>, <publisher-loc>Paris</publisher-loc>, <year>1966</year>, <series>series 2</series>, <volume>38</volume>: <fpage>817</fpage>–<lpage>827</lpage>, pls. 1, 2.</mixed-citation></ref><ref id="B1"><mixed-citation xmlns:xlink="http://www.w3.org/1999/xlink" xlink:type="simple">
          <person-group><name name-style="western"><surname>Ahyong</surname><given-names>ST</given-names></name><name name-style="western"><surname>Ng</surname><given-names>PKL</given-names></name></person-group> (<year>2005</year>) <article-title>Review of <italic><tp:taxon-name><tp:taxon-name-part taxon-name-part-type="genus">Durckheimia</tp:taxon-name-part></tp:taxon-name></italic> and <italic><tp:taxon-name><tp:taxon-name-part taxon-name-part-type="genus">Xanthasia</tp:taxon-name-part></tp:taxon-name></italic>, with descriptions of two new genera (<tp:taxon-name><tp:taxon-name-part taxon-name-part-type="order">Decapoda</tp:taxon-name-part></tp:taxon-name>: <tp:taxon-name><tp:taxon-name-part taxon-name-part-type="infraorder">Brachyura</tp:taxon-name-part></tp:taxon-name>: <tp:taxon-name><tp:taxon-name-part taxon-name-part-type="family">Pinnotheridae</tp:taxon-name-part></tp:taxon-name>).</article-title> <source>Journal of Crustacean Biology</source> <volume>25</volume>(<issue>1</issue>): <fpage>116</fpage>–<lpage>129</lpage>. doi: <ext-link xlink:type="simple" ext-link-type="doi" xlink:href="10.1651/C-2504">10.1651/C-2504</ext-link></mixed-citation></ref><ref id="B7"><mixed-citation xmlns:xlink="http://www.w3.org/1999/xlink" xlink:type="simple">
          <person-group><name name-style="western"><surname>Palacios-Theil</surname><given-names>E</given-names></name><name name-style="western"><surname>Cuesta</surname><given-names>JA</given-names></name><name name-style="western"><surname>Campos</surname><given-names>E</given-names></name><name name-style="western"><surname>Felder</surname><given-names>DL</given-names></name></person-group> (<year>2009</year>) <article-title>Molecular genetic re-examination of subfamilies and polyphyly in the family <tp:taxon-name><tp:taxon-name-part taxon-name-part-type="family">Pinnotheridae</tp:taxon-name-part></tp:taxon-name> (<tp:taxon-name><tp:taxon-name-part taxon-name-part-type="subphylum">Crustacea</tp:taxon-name-part></tp:taxon-name>: <tp:taxon-name><tp:taxon-name-part taxon-name-part-type="order">Decapoda</tp:taxon-name-part></tp:taxon-name>).</article-title> In: <person-group><name name-style="western"><surname>Martin</surname><given-names>JW</given-names></name><name name-style="western"><surname>Crandall</surname><given-names>KA</given-names></name><name name-style="western"><surname>Felder</surname><given-names>DL</given-names></name></person-group> (<role>Eds</role>) <source>Crustacean Issues 18: Decapod Crustacean Phylogenetics</source>. <publisher-name>CRC Press</publisher-name>, <publisher-loc>England</publisher-loc>, <fpage>457</fpage>–<lpage>474</lpage>. doi: <ext-link xlink:type="simple" ext-link-type="doi" xlink:href="10.1201/9781420092592-c23">10.1201/9781420092592-c23</ext-link></mixed-citation></ref><ref id="B8"><mixed-citation xmlns:xlink="http://www.w3.org/1999/xlink" xlink:type="simple">
          <person-group><name name-style="western"><surname>Palacios Theil</surname><given-names>E</given-names></name><name name-style="western"><surname>Cuesta</surname><given-names>JA</given-names></name><name name-style="western"><surname>Felder</surname><given-names>DL</given-names></name></person-group> (<year>2016</year>) <article-title>Molecular evidence for non-monophyly of the pinnotheroid crabs (<tp:taxon-name><tp:taxon-name-part taxon-name-part-type="subphylum">Crustacea</tp:taxon-name-part></tp:taxon-name>: <tp:taxon-name><tp:taxon-name-part taxon-name-part-type="infraorder">Brachyura</tp:taxon-name-part></tp:taxon-name>: <tp:taxon-name><tp:taxon-name-part taxon-name-part-type="superfamily">Pinnotheroidea</tp:taxon-name-part></tp:taxon-name>), warranting taxonomic reappraisal.</article-title> <source>Invertebrate Systematics</source> <volume>30</volume>: <fpage>1</fpage>–<lpage>27</lpage>. doi: <ext-link xlink:type="simple" ext-link-type="doi" xlink:href="10.1071/IS15023">10.1071/IS15023</ext-link></mixed-citation></ref></ref-list></tp:taxon-treatment>
